# Supplementary material for: Evolutionary History and Taxonomic Reappraisal of Coral Reef Rabbitfishes (Siganidae): Patterns of Lineage Diversification and Speciation
Source: Biology (Basel). 2021 Oct 28;10(11):1109. doi: 10.3390/biology10111109 (PMC8615046; doi:10.3390/biology10111109)
Supplement: Supplementary file 1 [file biology-10-01109-s001.zip]

Archive with 1 entries (1 files):
- biology-1419130-supplementary.pdf
